# Supplementary material for: Depletion of activated macrophages with a folate receptor-beta-specific antibody improves symptoms in mouse models of rheumatoid arthritis
Source: Arthritis Res Ther. 2019 Jun 7;21:143. doi: 10.1186/s13075-019-1912-0 (PMC6555977; doi:10.1186/s13075-019-1912-0)
Supplement: Supplementary file 2 — Custom script for bone morphometric analyses. (TXT 10 kb) [file 13075_2019_1912_MOESM2_ESM.txt]

//Morphometric analysis script for ImageJ software with the BoneJ addition.  


run("Gaussian Blur 3D...", "x=3 y=3 z=3");
//run("Brightness/Contrast...");
run("Window/Level...");
setMinAndMax(0.65, 1.15);
run("Apply LUT", "stack");

setAutoThreshold("Default dark");
//run("Threshold...");
setOption("BlackBackground", false);
run("Convert to Mask", "method=Default background=Dark calculate");
run("Fill Holes", "stack");
run("ROI Manager...");
run("Create Selection");
roiManager("Add");
run("Next Slice [>]");
run("Create Selection");
roiManager("Add");
run("Next Slice [>]");
run("Create Selection");
roiManager("Add");
run("Next Slice [>]");
run("Create Selection");
roiManager("Add");
run("Next Slice [>]");
run("Create Selection");
roiManager("Add");
run("Next Slice [>]");
run("Create Selection");
roiManager("Add");
run("Next Slice [>]");
run("Create Selection");
roiManager("Add");
run("Next Slice [>]");
run("Create Selection");
roiManager("Add");
run("Next Slice [>]");
run("Create Selection");
roiManager("Add");
run("Next Slice [>]");
run("Create Selection");
roiManager("Add");
run("Next Slice [>]");
run("Create Selection");
roiManager("Add");
run("Next Slice [>]");
run("Create Selection");
roiManager("Add");
run("Next Slice [>]");
run("Create Selection");
roiManager("Add");
run("Next Slice [>]");
run("Create Selection");
roiManager("Add");
run("Next Slice [>]");
run("Create Selection");
roiManager("Add");
run("Next Slice [>]");
run("Create Selection");
roiManager("Add");
run("Next Slice [>]");
run("Create Selection");
roiManager("Add");
run("Next Slice [>]");
run("Create Selection");
roiManager("Add");
run("Next Slice [>]");
run("Create Selection");
roiManager("Add");
run("Next Slice [>]");
run("Create Selection");
roiManager("Add");
run("Next Slice [>]");
run("Create Selection");
roiManager("Add");
run("Next Slice [>]");
run("Create Selection");
roiManager("Add");
run("Next Slice [>]");
run("Create Selection");
roiManager("Add");
run("Next Slice [>]");
run("Create Selection");
roiManager("Add");
run("Next Slice [>]");
run("Create Selection");
roiManager("Add");
run("Next Slice [>]");
run("Create Selection");
roiManager("Add");
run("Next Slice [>]");
run("Create Selection");
roiManager("Add");
run("Next Slice [>]");
run("Create Selection");
roiManager("Add");
run("Next Slice [>]");
run("Create Selection");
roiManager("Add");
run("Next Slice [>]");
run("Create Selection");
roiManager("Add");
run("Next Slice [>]");
run("Create Selection");
roiManager("Add");
run("Next Slice [>]");
run("Create Selection");
roiManager("Add");
run("Next Slice [>]");
run("Create Selection");
roiManager("Add");
run("Next Slice [>]");
run("Create Selection");
roiManager("Add");
run("Next Slice [>]");
run("Create Selection");
roiManager("Add");
run("Next Slice [>]");
run("Create Selection");
roiManager("Add");
run("Next Slice [>]");
run("Create Selection");
roiManager("Add");
run("Next Slice [>]");
run("Create Selection");
roiManager("Add");
run("Next Slice [>]");
run("Create Selection");
roiManager("Add");
run("Next Slice [>]");
run("Create Selection");
roiManager("Add");
run("Next Slice [>]");
run("Create Selection");
roiManager("Add");
run("Next Slice [>]");
run("Create Selection");
roiManager("Add");
run("Next Slice [>]");
run("Create Selection");
roiManager("Add");
run("Next Slice [>]");
run("Create Selection");
roiManager("Add");
run("Next Slice [>]");
run("Create Selection");
roiManager("Add");
run("Next Slice [>]");
run("Create Selection");
roiManager("Add");
run("Next Slice [>]");
run("Create Selection");
roiManager("Add");
run("Next Slice [>]");
run("Create Selection");
roiManager("Add");
run("Next Slice [>]");
run("Create Selection");
roiManager("Add");
run("Next Slice [>]");
run("Create Selection");
roiManager("Add");
run("Next Slice [>]");
run("Create Selection");
roiManager("Add");
run("Next Slice [>]");
run("Create Selection");
roiManager("Add");
run("Next Slice [>]");
run("Create Selection");
roiManager("Add");
run("Next Slice [>]");
run("Create Selection");
roiManager("Add");
run("Next Slice [>]");
run("Create Selection");
roiManager("Add");
run("Next Slice [>]");
run("Create Selection");
roiManager("Add");
run("Next Slice [>]");
run("Create Selection");
roiManager("Add");
run("Next Slice [>]");
run("Create Selection");
roiManager("Add");
run("Next Slice [>]");
run("Create Selection");
roiManager("Add");
run("Next Slice [>]");
run("Create Selection");
roiManager("Add");
run("Next Slice [>]");
run("Create Selection");
roiManager("Add");
run("Next Slice [>]");
run("Create Selection");
roiManager("Add");
run("Next Slice [>]");
run("Create Selection");
roiManager("Add");
run("Next Slice [>]");
run("Create Selection");
roiManager("Add");
run("Next Slice [>]");
run("Create Selection");
roiManager("Add");
run("Next Slice [>]");
run("Create Selection");
roiManager("Add");
run("Next Slice [>]");
run("Create Selection");
roiManager("Add");
run("Next Slice [>]");
run("Create Selection");
roiManager("Add");
run("Next Slice [>]");
run("Create Selection");
roiManager("Add");
run("Next Slice [>]");
run("Create Selection");
roiManager("Add");
run("Next Slice [>]");
run("Create Selection");
roiManager("Add");
run("Next Slice [>]");
run("Create Selection");
roiManager("Add");
run("Next Slice [>]");
run("Create Selection");
roiManager("Add");
run("Next Slice [>]");
run("Create Selection");
roiManager("Add");
run("Next Slice [>]");
run("Create Selection");
roiManager("Add");
run("Next Slice [>]");
run("Create Selection");
roiManager("Add");
run("Next Slice [>]");
run("Create Selection");
roiManager("Add");
run("Next Slice [>]");
run("Create Selection");
roiManager("Add");
run("Next Slice [>]");
run("Create Selection");
roiManager("Add");
run("Next Slice [>]");
run("Create Selection");
roiManager("Add");
run("Next Slice [>]");
run("Create Selection");
roiManager("Add");
run("Next Slice [>]");
run("Create Selection");
roiManager("Add");
run("Next Slice [>]");
run("Create Selection");
roiManager("Add");
run("Next Slice [>]");
run("Create Selection");
roiManager("Add");
run("Next Slice [>]");
run("Create Selection");
roiManager("Add");
run("Next Slice [>]");
run("Create Selection");
roiManager("Add");
run("Next Slice [>]");
run("Create Selection");
roiManager("Add");
run("Next Slice [>]");
run("Create Selection");
roiManager("Add");
run("Next Slice [>]");
run("Create Selection");
roiManager("Add");
run("Next Slice [>]");
run("Create Selection");
roiManager("Add");
run("Next Slice [>]");
run("Create Selection");
roiManager("Add");
run("Next Slice [>]");
run("Create Selection");
roiManager("Add");
run("Next Slice [>]");
run("Create Selection");
roiManager("Add");
run("Next Slice [>]");
run("Create Selection");
roiManager("Add");
run("Next Slice [>]");
run("Create Selection");
roiManager("Add");
run("Next Slice [>]");
run("Create Selection");
roiManager("Add");
run("Next Slice [>]");
run("Create Selection");
roiManager("Add");
run("Next Slice [>]");
run("Create Selection");
roiManager("Add");
run("Next Slice [>]");
run("Create Selection");
roiManager("Add");
run("Next Slice [>]");
run("Create Selection");
roiManager("Add");
run("Next Slice [>]");
run("Create Selection");
roiManager("Add");
run("Next Slice [>]");
run("Create Selection");
roiManager("Add");
run("Next Slice [>]");
run("Create Selection");
roiManager("Add");
run("Next Slice [>]");
run("Create Selection");
roiManager("Add");
run("Next Slice [>]");
run("Create Selection");
roiManager("Add");
run("Next Slice [>]");
run("Create Selection");
roiManager("Add");
run("Next Slice [>]");
run("Create Selection");
roiManager("Add");
run("Next Slice [>]");
run("Create Selection");
roiManager("Add");
run("Next Slice [>]");
run("Create Selection");
roiManager("Add");
run("Next Slice [>]");
run("Create Selection");
roiManager("Add");
run("Next Slice [>]");
run("Create Selection");
roiManager("Add");
run("Next Slice [>]");
run("Create Selection");
roiManager("Add");
run("Next Slice [>]");
run("Create Selection");
roiManager("Add");
run("Next Slice [>]");
run("Create Selection");
roiManager("Add");
run("Next Slice [>]");
run("Create Selection");
roiManager("Add");
run("Next Slice [>]");
run("Create Selection");
roiManager("Add");
run("Next Slice [>]");
run("Create Selection");
roiManager("Add");
run("Next Slice [>]");
run("Create Selection");
roiManager("Add");
run("Next Slice [>]");
run("Create Selection");
roiManager("Add");
run("Next Slice [>]");
run("Create Selection");
roiManager("Add");
run("Next Slice [>]");
run("Create Selection");
roiManager("Add");
run("Next Slice [>]");
run("Create Selection");
roiManager("Add");
run("Next Slice [>]");
run("Create Selection");
roiManager("Add");
run("Next Slice [>]");
run("Create Selection");
roiManager("Add");
run("Next Slice [>]");
run("Create Selection");
roiManager("Add");
run("Next Slice [>]");
run("Create Selection");
roiManager("Add");
run("Next Slice [>]");
run("Create Selection");
roiManager("Add");
run("Next Slice [>]");
run("Create Selection");
roiManager("Add");
run("Next Slice [>]");
run("Create Selection");
roiManager("Add");
run("Next Slice [>]");
run("Create Selection");
roiManager("Add");
run("Next Slice [>]");
run("Create Selection");
roiManager("Add");
run("Next Slice [>]");
run("Create Selection");
roiManager("Add");
run("Next Slice [>]");
run("Create Selection");
roiManager("Add");
run("Next Slice [>]");
run("Create Selection");
roiManager("Add");
run("Next Slice [>]");
run("Create Selection");
roiManager("Add");
run("Next Slice [>]");
run("Create Selection");
roiManager("Add");
run("Next Slice [>]");
run("Create Selection");
roiManager("Add");
run("Next Slice [>]");
waitForUser("Close File and Reopen file");
run("From ROI Manager");
setThreshold(6144, 13517, "raw");
run("Convert to Mask", "method=Default background=Default black");
run("Volume Fraction", "algorithm=Voxel surface=6 use");
run("Thickness", "thickness spacing crop");
run("Connectivity");
run("Structure Model Index", "smi=[Hildebrand & R�egsegger] voxel=6 mesh=0.500");
waitForUser("Save ROI");
roiManager("Select", 0);
roiManager("Delete");
roiManager("Delete");
